# Supplementary material for: MicroRNA-22-3p and MicroRNA-149-5p Inhibit Human Hepatocellular Carcinoma Cell Growth and Metastasis Properties by Regulating Methylenetetrahydrofolate Reductase
Source: Curr Issues Mol Biol. 2022 Feb 16;44(2):0. doi: 10.3390/cimb44020063 (PMC8928992; doi:10.3390/cimb44020063)
Supplement: Supplementary file 1 [file cimb-44-00063-s001.zip]

Archive with 1 entries (1 files):
- cimb-1559462-Supplementary.pdf
